# Supplementary material for: Molecular characterization of Glaesserella parasuis strains circulating in North American swine production systems
Source: BMC Vet Res. 2023 Aug 28;19:135. doi: 10.1186/s12917-023-03698-x (PMC10464461; doi:10.1186/s12917-023-03698-x)
Supplement: Supplementary file 3 — Additional file 3. [file 12917_2023_3698_MOESM3_ESM.xlsx]

## Sheet: Sheet13
Row Labels	Count of Serotype
1	20
2	42
3	11
4	14
5	27
7	17
8	17
9	31
10	4
11	1
12	2
13	1
14	45
15	4
16	2
18	2
19	1
21	1
23	24
24	1
28	3
29	6
30	1
31	6
1,2	14
Grand Total	297

## Sheet: Sheet1
			Serotype
			1
			1
			1
			1
			1
			1
			1
			1
			1
			1
			1
			1
			1
			1
			1
			1
			1
			1
			1
			1
			2
			2
			2
			2
			2
			2
			2
			2
			2
			2
			2
			2
			2
			2
			2
			2
			2
			2
			2
			2
			2
			2
			2
			2
			2
			2
			2
			2
			2
			2
			2
			2
			2
			2
			2
			2
			2
			2
			2
			2
			2
			2
			3
			3
			3
			3
			3
			3
			3
			3
			3
			3
			3
			4
			4
			4
			4
			4
			4
			4
			4
			4
			4
			4
			4
			4
			4
			5
			5
			5
			5
			5
			5
			5
			5
			5
			5
			5
			5
			5
			5
			5
			5
			5
			5
			5
			5
			5
			5
			5
			5
			5
			5
			5
			7
			7
			7
			7
			7
			7
			7
			7
			7
			7
			7
			7
			7
			7
			7
			7
			7
			8
			8
			8
			8
			8
			8
			8
			8
			8
			8
			8
			8
			8
			8
			8
			8
			8
			9
			9
			9
			9
			9
			9
			9
			9
			9
			9
			9
			9
			9
			9
			9
			9
			9
			9
			9
			9
			9
			9
			9
			9
			9
			9
			9
			9
			9
			9
			9
			10
			10
			10
			10
			11
			12
			12
			13
			14
			14
			14
			14
			14
			14
			14
			14
			14
			14
			14
			14
			14
			14
			14
			14
			14
			14
			14
			14
			14
			14
			14
			14
			14
			14
			14
			14
			14
			14
			14
			14
			14
			14
			14
			14
			14
			14
			14
			14
			14
			14
			14
			14
			14
			15
			15
			15
			15
			16
			16
			18
			18
			19
			21
			23
			23
			23
			23
			23
			23
			23
			23
			23
			23
			23
			23
			23
			23
			23
			23
			23
			23
			23
			23
			23
			23
			23
			23
			24
			28
			28
			28
			29
			29
			29
			29
			29
			29
			30
			31
			31
			31
			31
			31
			31
			1,2
			1,2
			1,2
			1,2
			1,2
			1,2
			1,2
			1,2
			1,2
			1,2
			1,2
			1,2
			1,2
			1,2

## Sheet: Isolate_file
		Metadata and all the data used in the study
NGSMISEQID	Unique Isolate ID	Lineage definition	Year	Farm_ID	Country	State	Flow_ID	Age (days)	Diagnostic lesion	Organ of isolation	Serotype	Number of group 1 vtaA genes	qnrB_Flq	bcr	aph(3'')-Ib	bacA	ksgA	sul2	aph3''Ia	ROB-1_Bla	strA	strB	SulII	blaZ	ermA	tetJ	spc	tetB	tetM	bamA1	bamA4	bamA5	bamA6	lsgB	ompP2	opmP5	pilA	pilB	pilC	siaB	vtaA1	vtaA10	vtaA5	vtaA6	vtaA8	vtaA11	vtaA12	vtaA13	vtaA2
0435-52	Serotype 7	3	Ref strain	Ref strain	Ref strain	Ref strain	Ref strain	Ref strain	Ref strain	Ref strain	7	2	0	1	1	1	1	1	0	0	0	0	0	0	0	0	0	0	0	0	1	1	1	0	1	1	1	1	1	1	0	0	0	1	1	0	0	0	0
2020Jan-HPS-42	GPS75	1	2019	60	Canada	Unknown	19	Unknown	No histopath	Heart	5/12	4	0	1	1	1	1	1	0	0	0	0	0	0	0	0	0	0	0	0	1	1	1	1	1	1	1	1	1	1	1	0	1	1	1	0	0	0	0
Maria-B2-32_S32	GPS47	1	2018	84	Canada	Unknown	44	Unknown	No histopath	Lung	13	8	0	1	1	1	1	1	0	0	0	0	0	0	0	0	0	0	0	0	1	1	1	0	1	1	1	1	1	1	1	0	1	1	0	0	1	1	1
Maria-B2-33_S33	GPS48	1	2018	107	Canada	Unknown	44	Unknown	No histopath	Lung	5/12	6	0	1	1	1	1	1	0	0	0	0	0	0	0	0	0	0	0	0	1	1	1	1	1	1	1	1	1	1	1	0	1	1	0	0	0	1	0
Maria-B2-34_S34	GPS30	1	2018	77	Canada	Unknown	44	70	No histopath	Lung	13	8	0	1	1	1	1	1	0	0	0	0	0	0	0	0	0	0	0	0	1	1	1	0	1	1	1	1	1	1	1	0	1	1	0	1	1	1	1
Maria-B2-35_S35	GPS44	1	2018	64	Canada	Unknown	44	63	Bronchopneumonia	Lung	13	8	0	1	1	1	1	1	0	0	0	0	0	0	0	0	0	0	0	0	1	1	1	0	1	1	1	1	1	1	1	0	1	1	0	1	1	1	1
Maria-B2-36_S36	GPS31	1	2018	66	Canada	Unknown	44	70	Bronchopneumonia	Lung	5/12	7	0	1	1	1	1	1	0	0	0	0	0	0	0	0	0	0	0	0	1	1	1	1	1	1	1	1	1	1	1	0	1	1	0	1	1	1	1
Maria-B2-37_S37	GPS33	1	2018	39	Canada	Unknown	44	77	Polyserositis	Lung	5/12	8	0	1	1	1	1	1	0	0	0	0	0	0	0	0	0	0	0	0	1	1	1	1	1	1	1	1	1	1	1	0	1	1	0	0	1	1	1
M-B36-790	GPS181	1	2021	127	USA	Unknown	55	21	Bronchopneumonia	Lung	5/12	9	0	1	1	1	1	1	0	0	0	0	0	0	0	0	0	0	0	0	0	1	0	1	0	1	0	1	0	1	1	0	1	1	1	1	0	1	1
M-B39-883	GPS187	1	2022	135	USA	MN	38	25	myocarditis	Heart	5/12	9	0	1	1	1	1	1	0	0	0	0	0	0	0	0	0	0	0	0	0	1	0	1	0	1	0	1	0	1	1	0	1	1	1	0	0	1	1
M-B4-164	GPS12	1	2017	57	USA	IA	41	Unknown	No histopath	Heart	13	9	0	1	1	1	1	1	0	0	0	0	0	0	0	0	0	0	0	0	1	1	1	1	1	1	1	1	1	1	1	0	1	1	1	0	1	1	1
M-B41-969	GPS195	1	2022	145	USA	MO	38	7	No histopath	Lung	5/12	8	0	1	1	1	1	1	0	0	0	0	0	0	0	0	0	1	0	0	0	1	0	1	0	1	0	1	0	1	1	0	1	1	0	0	0	1	1
0435-60	Serotype 15	1	Ref strain	Ref strain	Ref strain	Ref strain	Ref strain	Ref strain	Ref strain	Ref strain	15	4	0	1	1	1	1	1	0	0	0	0	0	0	0	0	0	0	0	0	1	1	1	0	1	1	1	1	1	1	1	0	1	1	1	0	0	0	0
0435-53	Serotype 8	3	Ref strain	Ref strain	Ref strain	Ref strain	Ref strain	Ref strain	Ref strain	Ref strain	8	0	0	1	1	1	1	1	0	0	0	0	0	0	0	0	0	0	0	1	1	0	1	0	1	1	1	1	1	1	0	0	0	0	0	0	0	0	0
0435-57	Serotype 12	1	Ref strain	Ref strain	Ref strain	Ref strain	Ref strain	Ref strain	Ref strain	Ref strain	5/12	4	0	1	1	1	1	1	0	0	0	0	0	0	0	0	0	0	0	1	1	1	1	1	1	1	1	1	1	1	1	0	1	1	1	0	0	0	0
0435-56	Serotype 11	3	Ref strain	Ref strain	Ref strain	Ref strain	Ref strain	Ref strain	Ref strain	Ref strain	11	4	0	1	1	1	1	1	0	0	0	0	0	0	0	0	0	0	0	0	1	1	1	0	0	1	1	1	1	0	1	1	1	1	1	0	0	0	0
0435-46	Serotype 1	3	Ref strain	Ref strain	Ref strain	Ref strain	Ref strain	Ref strain	Ref strain	Ref strain	1	1	0	1	1	1	1	1	0	0	0	0	0	0	0	0	0	0	0	0	1	1	1	0	1	1	1	1	1	0	1	1	0	0	0	0	0	0	0
0435-50	Serotype 5	1	Ref strain	Ref strain	Ref strain	Ref strain	Ref strain	Ref strain	Ref strain	Ref strain	5/12	4	0	1	1	1	1	1	0	0	0	0	0	0	0	0	0	0	0	1	1	1	1	1	1	1	1	1	1	1	1	1	1	1	1	0	0	0	0
0435-54	Serotype 9	3	Ref strain	Ref strain	Ref strain	Ref strain	Ref strain	Ref strain	Ref strain	Ref strain	9	0	0	1	1	1	1	1	0	0	0	0	0	0	0	0	0	0	0	1	1	0	1	0	1	1	1	1	1	1	0	0	0	0	0	0	0	0	0
0435-48	Serotype 3	3	Ref strain	Ref strain	Ref strain	Ref strain	Ref strain	Ref strain	Ref strain	Ref strain	3	0	0	1	1	1	1	1	0	0	0	0	0	0	0	0	0	0	0	1	1	1	1	0	1	1	1	1	1	0	0	0	0	0	0	0	0	0	0
0435-49	Serotype 4	3	Ref strain	Ref strain	Ref strain	Ref strain	Ref strain	Ref strain	Ref strain	Ref strain	4	1	0	1	1	1	1	1	0	0	0	0	0	0	0	0	0	0	0	0	1	1	1	0	1	1	1	1	1	1	0	0	0	1	0	0	0	0	0
0435-47	Serotype 2	3	Ref strain	Ref strain	Ref strain	Ref strain	Ref strain	Ref strain	Ref strain	Ref strain	2	0	0	1	1	1	1	1	0	0	0	0	0	0	0	0	0	0	0	0	1	1	1	0	1	1	1	1	1	0	0	1	0	0	0	0	0	0	0
0435-59	Serotype 14	1	Ref strain	Ref strain	Ref strain	Ref strain	Ref strain	Ref strain	Ref strain	Ref strain	14	4	0	1	1	1	1	1	0	0	0	0	0	0	0	0	0	0	0	1	1	1	1	0	1	1	1	1	1	0	1	0	1	1	1	0	0	0	0
0435-51	Serotype 6	3	Ref strain	Ref strain	Ref strain	Ref strain	Ref strain	Ref strain	Ref strain	Ref strain	6	0	0	1	1	1	1	1	0	0	0	0	0	0	0	0	0	0	0	1	1	0	1	0	1	1	1	1	1	1	0	0	0	0	0	0	0	0	0
M-B26-616	GPS166	3	2021	9	USA	UT	43	Unknown	Fibrinosuppurative polyserositis	Heart	4	7	0	1	1	1	1	1	0	0	0	0	0	0	0	0	0	0	0	0	0	1	0	0	0	1	0	1	0	1	1	0	0	1	1	0	1	1	1
M-B10-330	GPS134	2	2020	31	USA	MN	Unknown	45	No histopath	Pleura	7	5	0	1	1	1	1	1	0	0	0	0	0	0	0	0	0	0	0	0	1	1	1	1	1	1	1	1	1	1	0	0	1	1	0	0	1	1	1
M-B10-332	GPS101	2	2020	31	USA	MN	Unknown	33	No histopath	Heart	7	4	0	1	1	1	1	1	0	0	0	0	0	0	0	0	0	0	0	0	1	1	1	1	1	1	1	1	1	1	0	0	1	1	0	0	1	1	1
M-B12-368	GPS105	2	2020	24	USA	IA	9	63	Epicarditis	Heart	7	6	0	1	1	1	1	1	0	0	0	0	0	0	0	0	0	0	0	0	1	1	1	0	1	1	1	0	1	1	0	0	1	1	1	0	1	1	1
M-B13-386	GPS125	2	2020	42	USA	MN	Unknown	63	No histopath	lung	7	5	0	1	1	1	1	1	0	0	0	0	0	0	0	0	0	0	0	0	0	0	0	0	0	1	0	0	0	1	0	1	1	1	0	0	1	1	1
M-B13-405	GPS113	2	2020	72	USA	Unknown	Unknown	84	No histopath	lung	7	4	0	1	1	1	1	1	0	0	0	0	0	0	0	0	0	0	0	0	0	0	0	0	0	1	0	0	0	1	0	0	1	1	0	1	1	1	1
M-B5-192	GPS42	2	2018	52	USA	Unknown	41	42	No histopath	Lung	5/12	6	0	1	1	1	1	1	0	0	0	0	0	0	0	0	0	0	0	0	1	1	1	0	1	1	1	1	1	1	0	0	1	1	1	0	1	1	1
0435-58	Serotype 13	1	Ref strain	Ref strain	Ref strain	Ref strain	Ref strain	Ref strain	Ref strain	Ref strain	13	4	0	1	1	1	1	1	0	0	0	0	0	0	0	0	0	0	0	0	1	1	1	0	1	1	1	1	1	1	1	0	1	1	1	0	0	0	0
0435-39	GPS91	3	2019	81	USA	IA	26	Unknown	Bronchopneumonia	Lung	4	3	0	1	1	1	1	1	0	0	0	0	0	0	0	0	0	0	0	0	1	1	1	0	1	1	1	1	1	1	1	1	1	1	0	0	0	0	0
M-B15-435	GPS124	3	2020	55	USA	TX	41	56	No histopath	Lung	4	3	0	1	1	1	1	1	0	0	0	0	0	0	0	0	0	0	0	0	0	0	0	0	1	1	0	0	0	1	0	0	0	1	0	0	1	0	1
M-B26-615	GPS168	3	2021	2	USA	TN	48	Unknown	No lung lesison	Lung	4	6	0	1	1	1	1	1	0	0	0	0	0	0	0	0	0	0	0	0	0	1	0	0	0	1	0	1	0	1	1	1	1	1	0	0	1	1	1
M-B6-257_S52	GPS121	3	2020	37	USA	OH	33	49	No lung lesion	Lung	4	6	0	1	1	1	1	1	0	0	0	0	0	0	0	0	0	0	0	0	1	1	1	0	1	1	1	1	1	1	1	1	1	1	0	0	1	1	1
0435-42	GPS66	3	2019	61	Canada	Unknown	20	49	No histopath	Brain	8	0	0	1	1	1	1	1	1	1	1	0	1	0	0	0	0	0	0	1	1	1	1	0	1	1	1	1	1	1	0	0	0	0	0	0	0	0	0
M-B21-544	GPS157	3	2021	91	USA	MN	38	21	No histopath	Lung	8	0	0	1	1	1	1	1	0	0	1	0	1	0	0	0	0	0	0	1	0	1	0	0	0	1	0	0	0	1	0	0	0	0	0	0	0	0	0
0435-38	GPS41	3	2018	81	USA	IA	26	35	Bronchopneumonia	Lung	3	4	0	1	1	1	1	1	0	0	0	0	0	0	0	0	0	0	0	0	1	1	1	0	1	1	1	1	1	1	1	1	1	1	1	0	0	0	0
M-B38-881	GPS186	3	2021	146	USA	TN	Unknown	30	Bronchopneumonia	Lung	13	5	0	1	1	1	1	1	0	0	0	0	0	0	0	0	0	0	0	0	0	1	0	0	0	1	0	0	0	1	1	0	1	0	0	0	1	1	1
M-B46-1111	GPS206	3	2022	129	USA	OH	Unknown	Unknown	Fibrinous polyserositis	Lung	13	8	0	1	1	1	1	1	0	0	0	0	0	0	0	0	0	0	0	0	0	1	0	0	0	1	0	1	0	1	1	0	1	1	0	1	1	1	1
M-B50-1161	GPS211	3	2022	138	USA	OH	Unknown	14	No spleen lesion	Spleen	13	6	0	1	1	1	1	1	0	0	0	0	0	0	0	0	0	0	0	0	0	1	0	0	0	1	0	0	0	1	1	0	1	0	0	0	1	1	1
M-B5-191	GPS126	3	2020	52	USA	Unknown	41	Unknown	No histopath	Lung	13	6	0	1	1	1	1	1	0	0	0	0	0	0	0	0	0	0	0	0	1	1	1	0	1	1	1	1	1	1	1	0	1	0	1	0	1	1	1
M-B5-198	GPS127	3	2020	71	USA	Unknown	38	Unknown	No histopath	Lung	13	7	0	1	1	1	1	1	0	0	0	0	0	0	0	0	0	0	0	0	1	1	1	0	1	1	1	1	1	1	0	0	1	0	1	0	1	1	1
0435-40	GPS57	3	2018	93	Canada	Unknown	21	49	No histopath	Pleura	NT	4	0	1	1	1	1	1	0	0	0	0	0	0	0	0	0	0	0	0	1	1	1	0	1	1	1	1	1	1	1	1	1	1	1	0	0	0	0
0435-41	GPS63	3	2018	93	Canada	Unknown	21	56	No histopath	Trachea	NT	3	0	1	1	1	1	1	0	0	0	0	0	0	0	0	0	0	0	0	1	1	1	0	1	1	1	1	1	1	1	1	1	1	0	0	0	0	0
0435-44	GPS58	3	2018	93	Canada	Unknown	21	49	No histopath	Unknown	NT	4	0	1	1	1	1	1	0	0	0	0	0	0	0	0	0	0	0	0	1	1	1	0	1	1	1	1	1	1	1	0	1	1	1	0	0	0	0
M-B10-331	GPS87	2	2019	31	USA	MN	Unknown	70	No histopath	Lung	7	7	0	1	1	1	1	1	0	0	0	0	0	0	0	0	0	0	0	0	1	1	1	1	1	1	1	1	1	1	0	0	1	1	1	0	1	1	1
0435-43	GPS54	3	2018	103	Canada	Unknown	25	98	No histopath	Unknown	NT	4	0	1	1	1	1	1	0	0	0	0	0	0	0	0	0	0	0	0	1	0	1	0	1	1	1	1	1	1	1	0	1	1	1	0	0	0	0
0435-45	GPS34	3	2018	112	Canada	Unknown	21	84	No histopath	Lung	7	3	0	1	1	1	1	1	0	0	0	0	0	0	0	0	0	0	0	0	1	0	1	0	1	1	1	1	1	1	1	0	1	1	0	0	0	0	0
M-B13-401	GPS86	3	2019	76	USA	Unknown	Unknown	56	No histopath	Lung	4	6	0	1	1	1	1	1	0	0	0	0	0	0	0	0	0	0	0	0	0	0	0	0	0	1	0	0	0	1	1	1	1	1	0	1	1	1	1
M-B13-402	GPS84	3	2019	94	USA	Unknown	Unknown	47	No histopath	Lung	8	0	0	1	1	1	1	1	0	0	1	0	1	0	0	0	0	0	0	1	0	0	0	0	0	1	0	0	0	1	0	0	0	0	0	0	0	0	0
0435-55	Serotype 10	3	Ref strain	Ref strain	Ref strain	Ref strain	Ref strain	Ref strain	Ref strain	Ref strain	10	0	0	1	1	1	1	1	0	0	0	0	0	0	0	0	0	0	0	1	1	1	1	0	1	1	1	1	1	1	0	0	0	0	0	0	0	0	0
108-13D_S13	GPS51	3	2018	69	Canada	Unknown	6	Unknown	No histopath	Nasal	15	0	0	1	1	1	1	1	0	0	0	0	0	0	0	0	0	0	0	1	1	1	1	0	1	1	1	1	1	1	0	0	0	0	0	0	0	0	0
108-14D_S14	GPS59	3	2018	19	USA	Unknown	38	Unknown	No histopath	Unknown	7	4	0	1	1	1	1	1	0	0	0	0	0	0	0	0	0	0	0	0	1	1	1	0	1	1	1	1	1	1	1	1	1	1	1	0	0	0	0
108-15D_S15	GPS60	3	2018	70	USA	Unknown	38	Unknown	No histopath	Unknown	NT	4	0	1	1	1	1	1	0	0	0	0	0	0	0	0	0	0	0	0	1	1	1	0	1	1	1	1	1	0	1	1	1	1	1	0	0	0	0
108-18D_S18	GPS35	3	2018	102	USA	MN	51	84	No histopath	Lung	13	4	0	1	1	1	1	1	0	0	0	0	0	0	0	0	0	0	0	0	1	1	1	0	1	1	1	1	1	1	1	1	1	1	1	0	0	0	0
108-3D_S3	GPS43	3	2018	95	USA	IA	52	42	Pneumonia	Lung	7	4	0	1	1	1	1	1	0	0	0	0	0	0	0	0	0	0	0	0	1	1	1	0	1	1	1	1	1	1	1	1	1	1	1	0	0	0	0
108-8D_S8	GPS19	3	2017	109	USA	Unknown	38	Unknown	No histopath	Heart	2	4	0	1	1	1	1	1	0	0	0	0	0	0	0	0	0	0	0	0	1	1	1	0	1	1	1	1	1	0	1	1	1	1	1	0	0	0	0
Maria-B3-134_S21	GPS65	3	2019	58	USA	IA	41	14	Bronchopneumonia	Lung	2	5	0	1	1	1	1	1	0	0	0	0	0	0	0	0	0	0	0	0	1	1	1	0	1	1	1	1	1	0	0	0	1	1	1	0	1	1	1
M-B12-362	GPS109	3	2020	25	USA	IA	29	70	Polyserositis	Lung	2	4	0	1	1	1	1	1	0	0	0	0	0	0	0	0	0	0	0	0	1	1	1	0	1	1	1	0	1	0	0	0	1	1	0	0	1	1	1
M-B12-369	GPS135	3	2020	27	USA	IA	Unknown	73	No spleen lesison	Spleen	7	5	0	1	1	1	1	1	0	0	0	0	0	0	0	0	0	0	0	0	1	1	1	0	1	1	1	0	1	1	0	0	1	1	1	0	1	1	1
M-B40-959	GPS190	3	2022	141	Mexico	Unknown	63	Unknown	No histopath	Brain	2	6	0	1	1	1	1	1	0	0	0	0	0	0	0	0	0	0	0	0	0	1	0	0	0	1	0	0	0	0	0	0	1	1	1	0	1	1	1
M-B40-960	GPS191	3	2022	141	Mexico	Unknown	63	Unknown	No histopath	Brain	2	6	0	1	1	1	1	1	0	0	0	0	0	0	0	0	0	0	0	0	0	1	0	0	0	1	0	0	0	0	0	0	1	1	1	0	1	1	1
1236-88	GPS6	1	2017	16	USA	OK	24	70	Fibrinous polyserositis	Heart	4	4	0	1	1	1	1	1	0	0	0	0	0	1	0	0	1	0	0	1	1	1	1	0	1	1	1	1	1	1	1	0	1	1	1	0	0	0	0
1236-89	GPS28	3	2018	10	USA	IA	18	49	Fibrinous polyserositis	Heart	13	1	0	1	1	1	1	1	0	0	0	0	0	1	0	0	0	0	0	0	1	1	1	0	1	1	1	1	1	1	0	0	1	0	0	0	0	0	0
1236-90	GPS27	3	2018	10	USA	IA	22	49	Fibrinous polyserositis	Heart	13	3	0	1	1	1	1	1	0	0	0	0	0	1	1	0	1	0	0	0	1	1	1	0	1	1	1	1	1	1	0	0	1	1	1	0	0	0	0
1236-96	GPS25	3	2018	15	USA	OK	46	35	Polyserositis	Heart	NT	3	0	1	1	1	1	1	0	0	0	0	0	1	0	0	0	0	1	0	1	1	1	0	1	1	1	1	1	1	0	0	1	1	1	0	0	0	0
2020Jan-HPS-41	GPS64	3	2019	41	USA	MO	18	18	No histopath	Brain	13	3	0	1	1	1	1	1	0	0	0	0	0	0	0	0	0	0	0	0	1	1	1	0	1	1	1	1	1	1	0	0	1	1	1	0	0	0	0
2957-38_S38	GPS81	3	2019	40	USA	MO	16	2	No histopath	Lung	13	3	0	1	1	1	1	1	0	0	0	0	0	0	0	0	0	0	0	1	1	1	1	0	1	1	1	1	1	1	0	0	1	1	1	0	0	0	0
M-B6-256_S51	GPS117	3	2020	108	USA	IA	18	35	Polyserositis	Lung	13	8	0	1	1	1	1	1	0	0	0	0	0	0	0	0	0	0	0	0	1	1	1	0	1	1	1	1	1	1	0	0	1	1	1	0	0	1	1
M-B13-403	GPS123	2	2020	72	USA	Unknown	Unknown	70	No histopath	Lung	7	6	0	1	1	1	1	1	0	0	0	0	0	0	0	0	0	0	0	0	0	0	0	0	0	1	0	0	0	1	0	0	1	1	1	0	1	1	1
M-B27-642	GPS171	2	2021	117	USA	IA	54	35	Fibrinous arthritis	Joint	4	8	0	1	1	1	1	1	0	0	0	0	0	0	0	0	0	0	0	0	0	1	0	0	0	1	0	0	0	1	0	0	1	1	1	0	1	1	1
M-B27-644	GPS172	2	2021	116	USA	IA	54	56	Pleuritiis	Lung	4	8	0	1	1	1	1	1	0	0	0	0	0	0	0	0	0	0	0	0	0	1	0	0	0	1	0	0	0	1	0	0	1	1	1	0	1	1	1
1236-91	GPS71	3	2019	100	USA	IA	1	Unknown	No histopath	Heart	1	3	0	1	1	1	1	1	0	0	0	0	0	1	0	0	0	0	0	0	1	1	1	0	1	1	1	1	1	0	0	0	1	1	1	0	0	0	0
M-B51-1166	GPS212	3	2022	137	Mexico	Unknown	Unknown	Unknown	No histopath	Oral	2	8	0	1	1	1	1	1	0	0	0	0	0	0	0	0	0	0	0	0	0	1	0	0	0	1	1	0	0	0	1	0	1	1	0	1	1	1	1
M-B51-1167	GPS213	3	2022	137	Mexico	Unknown	Unknown	Unknown	No histopath	Oral	2	8	0	1	1	1	1	1	0	0	0	0	0	0	0	0	0	0	0	0	0	1	0	0	0	1	1	0	0	0	1	0	1	1	0	1	1	1	1
M-B51-1170	GPS216	3	2022	137	Mexico	Unknown	Unknown	Unknown	No histopath	Oral	2	8	0	1	1	1	1	1	0	0	0	0	0	0	0	0	0	0	0	0	0	1	0	0	0	1	1	0	0	0	1	0	1	1	0	1	1	1	1
M-B51-1171	GPS217	3	2022	137	Mexico	Unknown	Unknown	Unknown	No histopath	Oral	2	8	0	1	1	1	1	1	0	0	0	0	0	0	0	0	0	0	0	0	0	1	0	0	0	1	1	0	0	0	1	0	1	1	0	1	1	1	1
M-B52-1179	GPS218	3	2022	137	Mexico	Unknown	Unknown	Unknown	No histopath	Unknown	2	7	0	1	0	1	1	1	0	0	0	0	0	0	0	0	0	0	0	0	0	1	0	0	0	1	0	1	0	0	1	0	1	1	0	1	1	1	1
M-B52-1181	GPS220	3	2022	137	Mexico	Unknown	Unknown	Unknown	No histopath	Unknown	2	7	0	1	1	1	1	1	0	0	0	0	0	0	0	0	0	0	0	0	0	1	0	0	0	1	0	1	0	0	1	0	1	1	0	1	1	1	1
108-2D_S2	GPS39	3	2018	88	USA	IL	35	22	Bronchopneumonia	Lung	4	4	0	1	1	1	1	1	0	0	0	0	0	0	0	0	0	0	0	0	1	1	1	0	1	1	1	1	1	1	1	1	1	1	1	0	0	0	0
1236-92	GPS92	3	2019	83	USA	IA	46	Unknown	No histopath	Lung	4	1	0	1	1	1	1	1	0	0	0	0	0	1	0	0	0	0	0	0	1	1	1	0	0	1	1	1	1	1	0	1	0	0	1	0	0	0	0
2957-47_S47	GPS50	3	2018	96	USA	Unknown	11	Unknown	No histopath	Lung	4	2	0	1	1	1	1	1	0	0	0	0	0	0	0	0	0	0	0	1	1	1	1	0	0	1	1	1	1	1	0	1	1	0	1	0	0	0	0
M-B12-367	GPS98	3	2020	28	USA	IA	Unknown	70	No histopath	Fibrin	4	6	0	1	1	1	1	1	0	0	0	0	0	0	0	0	0	0	0	0	1	1	1	0	1	1	1	1	1	1	0	0	0	1	1	0	1	0	1
M-B13-387	GPS97	3	2020	28	USA	IA	Unknown	70	No histopath	Fibrin	4	8	0	1	1	1	1	1	0	0	0	0	0	0	0	0	0	0	0	0	0	0	0	0	0	1	0	0	0	1	0	0	1	1	1	0	1	0	1
M-B15-434	GPS146	3	2020	90	Mexico	Unknown	36	Unknown	No histopath	Unknown	4	3	0	1	1	1	1	1	0	0	0	0	0	0	0	0	0	0	0	0	0	0	0	0	1	1	0	0	0	1	0	1	0	0	0	0	1	0	1
4057-83_S7	GPS68	3	2019	63	Denmark	Unknown	31	98	Fibrinous polyserositis	Fibrin	13	4	0	1	1	1	1	1	0	0	0	0	0	0	0	0	0	0	0	0	1	1	1	0	1	1	1	1	1	1	1	1	1	1	1	0	0	0	0
4057-84_S8	GPS77	3	2019	63	Denmark	Unknown	31	98	Fibrinous polyserositis	Lung	13	4	0	1	1	1	1	1	0	0	0	0	0	0	0	0	0	0	0	0	1	1	1	0	1	1	1	1	1	1	1	1	1	1	1	0	0	0	0
4057-85_S9	GPS67	3	2019	63	Denmark	Unknown	31	98	Fibrinous polyserositis	Fibrin	13	4	0	1	1	1	1	1	0	0	0	0	0	0	0	0	0	0	0	0	1	1	1	0	1	1	1	1	1	1	1	1	1	1	1	0	0	0	0
4057-86_S10	GPS78	3	2019	63	Denmark	Unknown	31	98	Fibrinous polyserositis	Lung	13	4	0	1	1	1	1	1	0	0	0	0	0	0	0	0	0	0	0	0	1	1	1	0	1	1	1	1	1	1	1	1	1	1	1	0	0	0	0
M-B16-456	GPS128	3	2020	62	USA	MN	36	Unknown	No histopath	Lung	13	7	1	1	1	1	1	1	0	0	0	0	0	0	0	0	0	0	0	0	0	0	0	0	0	1	0	0	0	1	1	1	1	1	1	0	1	1	1
M-B25-582_S21	GPS153	3	2021	89	USA	MN	36	Unknown	No histopath	Meninges	13	5	0	1	1	1	1	1	0	0	0	0	0	0	0	0	0	0	0	0	0	0	0	0	0	1	0	1	0	1	1	1	1	1	1	0	0	0	0
1237-46	GPS70	3	2019	32	USA	IL	10	56	Epicarditis	Heart	1	1	0	1	1	1	1	1	0	0	0	0	0	1	1	0	0	0	1	0	1	1	1	0	1	1	1	1	1	0	0	0	1	0	0	0	0	0	0
M-B4-162	GPS10	3	2017	47	USA	OK	41	63	No histopath	Heart	2	6	0	1	1	1	1	1	0	0	0	0	0	0	0	0	0	0	0	0	1	1	1	0	1	1	1	1	1	1	0	0	1	1	1	0	1	1	1
M-B5-197	GPS56	3	2018	50	USA	Unknown	41	28	No histopath	Unknown	2	6	0	1	1	1	1	1	0	0	0	0	0	0	0	0	0	0	0	0	1	1	1	0	1	1	1	1	1	1	0	0	1	1	1	1	1	1	1
1237-47	GPS76	3	2019	4	USA	IA	49	31	Synovitis	Joint	13	1	0	1	1	1	1	1	0	0	0	0	0	0	0	0	0	0	0	0	1	1	1	0	1	1	1	1	1	1	1	0	0	0	0	0	0	0	0
1237-48	GPS80	3	2019	5	USA	IL	49	126	Interstitial pneumonia	Lung	13	1	0	1	1	1	1	1	0	0	0	0	0	1	0	0	0	0	0	0	1	1	1	0	1	1	1	1	1	1	1	0	0	0	0	0	0	0	0
M-B14-413	GPS106	2	2020	3	USA	MN	38	Unknown	Fibrinous polyserositis	Heart	6	6	0	1	1	1	1	1	0	0	0	0	0	0	0	0	0	0	0	0	0	0	0	0	0	1	0	0	0	1	0	0	1	1	1	0	1	1	1
M-B14-414	GPS129	2	2020	3	USA	MN	38	Unknown	Fibrinous polyserositis	Lung	6	5	0	1	1	1	1	1	0	0	0	0	0	0	0	0	0	0	0	0	0	0	0	0	0	1	0	0	0	1	0	1	1	1	1	0	1	1	0
M-B14-415	GPS130	2	2020	3	USA	MN	38	Unknown	Fibrinous polyserositis	Lung	6	7	0	1	1	1	1	1	0	0	0	0	0	0	0	0	0	0	0	0	0	0	0	0	0	1	0	0	0	1	0	1	1	1	1	0	1	1	1
M-B14-416	GPS131	2	2020	3	USA	MN	38	Unknown	Fibrinous polyserositis	Lung	6	5	0	1	1	1	1	1	0	0	0	0	0	0	0	0	0	0	0	0	0	0	0	0	0	1	0	0	0	1	0	1	1	1	1	0	1	1	0
M-B14-421	GPS147	2	2020	113	USA	Unknown	38	Unknown	No histopath	Unknown	6	8	0	1	1	1	1	1	0	0	0	0	0	0	0	0	0	0	0	0	0	0	0	0	0	1	0	0	0	1	0	1	1	1	1	0	1	1	1
2020Jan-HPS-40	GPS89	3	2019	12	USA	IL	39	63	Bronchopneumonia	Lung	4	2	0	1	1	1	1	1	0	0	0	0	0	0	0	0	0	0	0	0	1	1	1	0	1	1	1	1	1	1	0	0	0	1	1	0	0	0	0
M-B32-722	GPS177	3	2021	122	USA	IA	57	49	Arthritis	Joint	13	7	0	1	1	1	1	1	0	0	0	0	0	0	0	0	0	0	0	0	0	1	0	0	0	1	0	1	0	1	1	0	1	1	1	1	1	1	1
D20_003843_1_BTIS_LUNG_genom	GPS132	3	2020	34	USA	Unknown	14	Unknown	No histopath	Lung	2	3	0	1	1	1	1	1	0	0	0	0	0	0	0	0	0	0	0	0	0	0	0	0	0	1	0	0	0	0	0	0	1	0	0	0	1	0	1
2740-1w_S14	GPS102	3	2020	18	Chile	Unknown	33	39	No histopath	Heart	2	8	0	1	1	1	1	1	0	0	0	0	0	0	0	0	0	0	0	0	1	1	1	0	1	1	1	1	1	0	1	0	1	1	0	0	1	1	1
2740-2w_S15	GPS120	3	2020	18	Chile	Unknown	33	62	No histopath	Lung	2	8	0	1	1	1	1	1	0	0	0	0	0	0	0	0	0	0	0	0	1	1	1	0	1	1	1	1	1	0	1	1	1	1	0	0	1	1	1
2740-3w_S16	GPS115	3	2020	18	Chile	Unknown	33	39	No histopath	Lung	1	8	0	1	1	1	1	1	0	0	0	0	0	0	0	0	0	0	0	0	1	1	1	0	1	1	1	1	1	0	1	1	1	1	0	0	1	1	1
M-B15-445	GPS119	1	2020	85	USA	MN	38	42	Bronchopneumonia	Lung	5/12	8	0	1	1	1	1	1	0	0	0	0	0	0	0	0	0	0	0	0	0	0	0	1	1	1	0	0	0	1	1	1	1	1	1	1	0	1	1
M-B35-784	GPS179	1	2021	131	USA	SD	38	35	meningoencephalitis	Brain swab	5/12	9	0	1	1	1	1	1	0	0	0	0	0	0	0	0	0	0	0	0	0	1	0	1	0	1	0	1	0	1	1	0	1	1	1	1	0	1	1
M-B35-785	GPS180	1	2021	131	USA	SD	38	35	meningoencephalitis	Brain	NT	9	0	1	1	1	1	1	0	0	0	0	0	0	0	0	0	0	0	0	0	1	0	1	0	1	0	1	0	1	1	1	1	1	1	1	0	1	1
2957-48_S48	GPS37	3	2018	6	USA	PA	15	14	No lung lesion	Lung	13	1	0	1	1	1	1	1	0	0	0	0	0	0	0	0	0	0	0	1	1	1	1	0	1	1	1	1	1	1	1	0	0	0	0	0	0	0	0
2957-49_S49	GPS38	3	2018	6	USA	PA	15	14	No lung lesion	Lung	13	1	0	1	1	1	1	1	0	0	0	0	0	0	0	0	0	0	0	1	1	1	1	0	1	1	1	1	1	1	1	0	0	0	0	0	0	0	0
M-B18-509	GPS159	3	2021	38	USA	Unknown	38	Unknown	Bronchopneumonia	Lung	4	2	0	1	1	1	1	1	0	0	0	0	0	0	0	0	0	0	0	0	1	1	1	0	1	1	1	0	1	1	0	0	0	1	0	0	1	0	0
M-B11-354_S17	GPS148	3	2020	87	Mexico	Unknown	36	Unknown	No histopath	Unknown	4	4	0	1	1	1	1	1	0	0	0	0	0	0	0	0	0	0	0	0	0	0	1	0	1	1	1	0	1	1	0	0	1	1	0	0	0	0	1
M-B26-618	GPS167	3	2021	1	USA	TN	48	Unknown	No brain lesions	Brain	4	8	0	1	1	1	1	1	0	0	0	0	0	0	0	0	0	1	0	0	0	1	0	0	0	1	0	1	0	1	1	0	1	1	0	0	0	1	1
M-B20-535	GPS161	3	2021	36	USA	SD	38	105	systemic infection/no histopath	Spleen	13	6	0	1	1	0	1	1	0	1	0	0	0	0	0	0	0	1	0	0	0	1	0	0	0	1	0	1	0	1	0	1	1	1	1	0	1	1	1
M-B20-536	GPS163	3	2021	36	USA	SD	38	105	systemic infection/no histopath	Unknown	13	6	0	1	1	0	1	1	0	1	0	0	0	0	0	0	0	1	0	0	0	1	0	0	0	1	0	1	0	1	0	1	1	1	0	0	1	1	1
M-B12-370	GPS88	3	2019	29	USA	MN	Unknown	88	Peumonia	Lung	4	6	0	1	1	1	1	1	0	0	0	0	0	0	0	0	0	0	0	0	1	1	1	0	1	1	1	0	1	1	1	0	1	1	0	0	1	0	1
M-B13-404	GPS141	3	2020	20	USA	Unknown	Unknown	74	No histopath	Spleen	4	4	0	1	1	1	1	1	0	0	0	0	0	0	0	0	0	0	0	0	0	0	0	0	0	1	0	0	0	1	0	0	1	0	0	0	1	0	1
M-B14-417	GPS104	3	2020	26	USA	MN	Unknown	56	No histopath	Heart	4	5	0	1	1	1	1	1	0	0	0	0	0	0	0	0	0	0	0	0	0	0	0	0	0	1	0	0	0	1	1	0	1	0	0	0	1	1	1
M-B5-190	GPS49	3	2018	52	USA	Unknown	41	Unknown	No histopath	Lung	4	3	0	1	1	1	1	1	0	0	0	0	0	0	0	0	0	0	0	0	1	1	1	0	1	1	1	1	1	1	0	0	0	0	0	0	1	0	1
M-B4-161	GPS18	3	2017	54	USA	TX	41	56	No histopath	Pleura	13	6	0	1	1	1	1	1	0	0	0	0	0	0	0	0	0	0	0	0	1	1	1	0	1	1	1	1	1	1	0	1	1	1	1	0	1	1	1
M-B41-970	GPS196	3	2022	134	USA	MN	38	35	Epicarditis	Heart	NT	6	0	1	1	1	1	1	0	1	0	0	0	0	0	0	0	0	0	0	0	1	0	0	0	1	0	1	0	0	0	0	1	1	1	0	1	0	1
M-B41-972	GPS197	3	2022	147	Mexico	Unknown	65	Unknown	No histopath	Unknown	13	3	0	1	1	1	1	1	0	0	0	0	0	0	0	1	0	0	0	0	0	1	0	0	0	1	0	0	0	1	0	1	1	0	0	0	1	0	0
M-B4-163	GPS9	3	2017	48	USA	OK	41	56	No histopath	Heart	2	5	0	1	1	1	1	1	0	0	0	0	0	0	0	0	0	0	0	0	1	1	1	0	1	1	1	1	1	1	0	0	0	1	0	0	1	1	1
M-B5-193	GPS26	3	2018	49	USA	Unknown	41	35	No histopath	Heart	2	5	0	1	1	1	1	1	0	0	0	0	0	0	0	0	0	0	0	0	1	1	1	0	1	1	1	1	1	1	0	0	0	1	0	0	1	1	1
M-B4-165	GPS13	0utlier	2017	56	USA	IA	41	Unknown	No histopath	Heart	14	8	0	1	1	1	1	1	0	0	0	0	0	0	0	0	0	0	0	0	1	1	1	0	1	1	1	1	1	1	1	0	1	1	1	0	1	1	1
M-B19-520	GPS152	1	2021	46	USA	OK	41	56	No histopath	Brain	14	8	0	1	1	1	1	1	0	0	0	0	0	0	0	0	0	0	0	1	0	1	0	0	0	1	0	1	0	0	0	1	1	1	1	0	0	1	1
M-B39-889	GPS188	1	2021	144	USA	IA	59	56	Interstitial pneumonia	Lung	14	9	0	1	1	1	1	1	0	0	0	0	0	0	0	0	0	0	0	0	0	1	0	0	0	1	0	1	0	0	1	1	1	1	1	1	1	1	1
M-B4-166	GPS5	1	2017	51	USA	Unknown	41	28	No histopath	Brain	2	7	0	1	1	1	1	1	0	0	0	0	0	0	0	0	0	0	0	1	1	1	1	0	1	1	1	1	1	1	0	1	1	1	1	0	1	1	1
M-B5-194	GPS29	3	2018	45	USA	Unknown	41	49	No histopath	Heart	13	7	0	1	1	1	1	1	0	0	0	0	0	0	0	0	0	0	0	0	1	1	1	0	1	1	1	1	1	1	1	0	1	0	1	0	1	0	1
M-B26-596	GPS165	3	2021	8	USA	UT	42	Unknown	Bronchopneumonia	Lung	2	7	0	1	1	1	1	1	0	0	0	0	0	0	0	0	0	0	0	0	0	1	0	0	0	1	0	1	0	0	1	1	1	1	0	0	1	1	1
D21-010711-1_BTIS	GPS176	3	2021	123	USA	Unknown	Unknown	180	No histopath	Lung	NT	1	0	1	1	1	1	1	0	0	0	0	0	0	0	0	0	0	0	0	0	0	0	0	0	1	0	1	0	1	0	0	0	0	0	0	1	0	1
M-B5-195	GPS52	1	2018	53	USA	Unknown	41	84	No histopath	Unknown	5/12	7	0	1	1	1	1	1	0	0	0	0	0	0	0	0	0	0	0	1	1	1	1	0	1	1	1	1	1	1	0	1	1	1	1	0	1	1	1
M-B6-213_S13	GPS94	2	2020	92	Mexico	Unknown	28	50	No histopath	CSF	7	7	0	1	1	1	1	1	0	0	0	0	0	0	0	0	0	0	0	0	1	1	1	0	1	1	1	1	1	1	1	1	1	1	0	0	1	1	1
CT19-0901-1	GPS173	3	2021	136	USA	Unknown	58	35	No histopath	Meninges	NT	0	0	1	1	1	1	1	0	0	0	0	0	0	0	0	0	1	0	1	0	0	0	0	0	1	0	1	0	1	0	0	0	0	0	0	0	0	0
M-B6-214_S14	GPS118	3	2020	92	Mexico	Unknown	27	50	No histopath	Lung	2	6	0	1	1	1	1	1	0	0	0	0	0	0	0	0	0	0	0	0	1	1	1	0	1	1	1	1	1	0	1	1	1	0	0	1	1	1	1
0435-35	GPS7	2	2017	22	Canada	Unknown	6	35	No histopath	Heart	7	4	0	1	1	1	1	1	0	0	0	0	0	0	0	0	0	0	0	0	1	1	1	0	1	1	1	1	1	1	1	1	1	1	1	0	0	0	0
M-B26-613	GPS164	3	2021	7	USA	UT	42	Unknown	Bronchopneumonia?	Lung	7	6	0	1	1	1	1	1	0	0	0	0	0	0	0	0	0	0	0	0	0	1	0	0	0	1	0	1	0	1	1	0	1	0	0	0	1	1	1
108-10D_S10	GPS16	2	2017	22	Canada	Unknown	6	49	No histopath	Lung	7	4	0	1	1	1	1	1	0	0	0	0	0	0	0	0	0	0	0	0	1	1	1	0	1	1	1	1	1	1	1	1	1	1	1	0	0	0	0
108-16D_S16	GPS61	2	2018	97	USA	Unknown	38	Unknown	No histopath	Unknown	7	4	0	1	1	1	1	1	0	0	0	0	0	0	0	0	0	0	0	0	1	1	1	0	1	1	1	1	1	1	1	1	1	1	1	0	0	0	0
108-17D_S17	GPS62	2	2018	98	USA	Unknown	38	Unknown	No histopath	Unknown	7	4	0	1	1	1	1	1	0	0	0	0	0	0	0	0	0	0	0	0	1	1	1	0	1	1	1	1	1	1	1	1	1	1	1	0	0	0	0
108-4D_S4	GPS4	2	2016	99	USA	Unknown	13	35	No histopath	Lung	7	4	0	1	1	1	1	1	0	0	0	0	0	0	0	0	0	0	0	0	1	1	1	0	1	1	1	1	1	1	1	1	1	1	1	0	0	0	0
108-5D_S5	GPS3	2	2016	33	USA	Unknown	38	70	No histopath	Liver	7	4	0	1	1	1	1	1	0	0	0	0	0	0	0	0	0	0	0	0	1	1	1	0	1	1	1	1	1	1	1	1	1	1	1	0	0	0	0
108-6D_S6	GPS11	2	2017	111	USA	Unknown	38	63	No histopath	Heart	7	4	0	1	1	1	1	1	0	0	0	0	0	0	0	0	0	0	0	0	1	1	1	0	1	1	1	1	1	1	1	1	1	1	1	0	0	0	0
108-7D_S7	GPS8	2	2017	19	USA	Unknown	38	56	No histopath	Heart	7	4	0	1	1	1	1	1	0	0	0	0	0	0	0	0	0	0	0	0	1	1	1	0	1	1	1	1	1	1	1	1	1	1	1	0	0	0	0
108-9D_S9	GPS14	2	2017	22	Canada	Unknown	6	32	No histopath	Lung	7	4	0	1	1	1	1	1	0	0	0	0	0	0	0	0	0	0	0	0	1	1	1	0	1	1	1	1	1	1	1	1	1	1	1	0	0	0	0
2957-46_S46	GPS20	2	2018	96	USA	Unknown	11	Unknown	No histopath	Meninges	7	4	0	1	1	1	1	1	0	0	0	0	0	0	0	0	0	0	0	1	1	1	1	0	1	1	1	1	1	1	1	0	1	1	1	0	0	0	0
Maria-B3-135_S22	GPS95	2	2020	104	USA	MN	38	70	No histopath	Fibrin	7	6	0	1	1	1	1	1	0	0	0	0	0	0	0	0	0	0	0	0	1	1	1	0	1	1	1	1	1	1	0	0	1	1	1	0	1	1	1
Maria-B3-136_S23	GPS96	2	2020	104	USA	MN	38	70	No histopath	Fibrin	4	6	0	1	1	1	1	1	0	0	0	0	0	0	0	0	0	0	0	0	1	1	1	0	1	1	1	1	1	1	0	1	1	1	1	0	1	1	1
Maria-B3-137_S24	GPS107	2	2020	104	USA	MN	38	70	No histopath	Joint	7	7	0	1	1	1	1	1	0	0	0	0	0	0	0	0	0	0	0	0	1	1	1	0	1	1	1	1	1	1	0	0	1	1	1	0	1	1	1
M-B14-419	GPS149	2	2020	113	USA	Unknown	38	Unknown	No histopath	Unknown	13	6	0	1	1	1	1	1	0	0	0	0	0	0	0	0	0	0	0	0	0	0	0	0	0	1	0	0	0	1	0	0	1	1	1	0	1	1	0
M-B14-420	GPS150	2	2020	113	USA	Unknown	38	Unknown	No histopath	Unknown	7	5	0	1	1	1	1	1	0	0	0	0	0	0	0	0	0	0	0	0	0	0	0	0	0	1	0	0	0	1	0	0	1	1	1	0	1	1	0
M-B15-436	GPS110	2	2020	76	Peru	Unknown	37	70	No histopath	Lung	7	6	0	1	1	1	1	1	0	0	0	0	0	0	0	0	0	0	0	0	0	0	0	0	1	1	0	0	0	1	0	0	1	1	1	0	0	1	1
M-B15-437	GPS111	2	2020	105	Peru	Unknown	37	70	No histopath	Lung	7	6	0	1	1	1	1	1	0	0	0	0	0	0	0	0	0	0	0	0	0	0	0	0	1	1	0	0	0	1	0	0	1	1	1	0	1	1	1
M-B15-438	GPS112	2	2020	21	Peru	Unknown	37	70	No histopath	Lung	7	6	0	1	1	1	1	1	0	0	0	0	0	0	0	0	0	0	0	0	0	0	0	0	1	1	0	0	0	1	0	0	1	1	1	1	0	1	1
M-B15-439	GPS100	2	2020	18	Chile	Unknown	4	287	No histopath	Heart	7	6	0	1	1	1	1	1	0	0	0	0	0	0	0	0	0	0	0	0	0	0	0	0	1	1	0	0	0	1	0	0	1	1	1	0	0	1	1
M-B15-440	GPS133	2	2020	18	Chile	Unknown	4	286	No histopath	Pleura	7	7	0	1	1	1	1	1	0	0	0	0	0	0	0	0	0	0	0	0	0	0	0	0	1	1	0	0	0	1	0	0	1	1	1	0	0	1	1
M-B15-441	GPS114	2	2020	18	Chile	Unknown	4	286	No histopath	Lung	7	6	0	1	1	1	1	1	0	0	0	0	0	0	0	0	0	0	0	0	0	0	0	0	1	1	0	0	0	1	0	0	1	1	1	0	1	1	1
M-B15-442	GPS136	2	2020	18	Chile	Unknown	4	286	No histopath	Spleen	7	8	0	1	1	1	1	1	0	0	0	0	0	0	0	0	0	0	0	0	0	0	0	0	1	1	0	0	0	1	1	0	1	1	1	0	0	1	1
M-B15-443	GPS138	2	2020	18	Chile	Unknown	4	286	No histopath	Abdominal	7	7	0	1	1	1	1	1	0	0	0	0	0	0	0	0	0	0	0	0	0	0	0	0	1	1	0	0	0	1	0	0	1	1	1	1	1	1	1
M-B15-444	GPS108	2	2020	18	Chile	Unknown	4	286	No histopath	Joint	7	7	0	1	1	1	1	1	0	0	0	0	0	0	0	0	0	0	0	0	0	0	0	0	1	1	0	0	0	1	0	0	1	1	1	1	1	1	1
M-B16-452	GPS93	2	2020	78	USA	OH	8	28	Encephalitis	Brain	7	9	0	1	1	1	1	1	0	0	0	0	0	0	0	0	0	0	0	0	0	0	0	0	0	1	0	0	0	1	1	0	1	1	1	1	1	1	1
M-B16-453	GPS116	2	2020	78	USA	OH	8	35	Polyserositis	Lung	7	8	0	1	1	1	1	1	0	0	0	0	0	0	0	0	0	0	0	0	0	0	0	0	0	1	0	0	0	1	1	0	1	1	1	1	1	1	1
M-B16-454	GPS103	2	2020	78	USA	OH	8	42	Epicarditis	Heart	7	9	0	1	1	1	1	1	0	0	0	0	0	0	0	0	0	0	0	0	0	0	0	0	0	1	0	0	0	1	1	0	1	1	1	1	1	1	1
M-B16-455	GPS137	2	2020	78	USA	OH	8	49	Splenitis	Spleen	7	6	0	1	1	1	1	1	0	0	0	0	0	0	0	0	0	0	0	0	0	0	0	0	0	1	0	0	0	1	0	0	1	1	1	1	1	1	1
M-B18-497	GPS160	2	2021	59	USA	OH	5	Unknown	No lung lesion	Lung	7	6	0	1	1	1	1	1	0	0	0	0	0	0	0	0	0	0	0	0	1	1	1	0	1	1	1	1	1	1	0	0	1	1	1	1	1	1	1
M-B19-523	GPS154	2	2021	22	Canada	Unknown	6	38.5	No histopath	Heart	7	6	0	1	1	1	1	1	0	0	0	0	0	0	0	0	0	0	0	0	0	1	0	0	0	1	0	1	0	1	0	0	1	1	1	0	0	1	1
M-B19-524	GPS155	2	2021	22	Canada	Unknown	6	38.5	No histopath	Heart	7	8	0	1	1	1	1	1	0	0	0	0	0	0	0	0	0	0	0	0	0	1	0	0	0	1	0	1	0	1	1	1	1	1	1	0	0	1	1
M-B21-538	GPS156	2	2021	79	USA	KY	32	180	No heart histopath	Heart	7	6	0	1	1	1	1	1	0	0	0	0	0	0	0	0	0	0	0	0	0	1	0	0	0	1	0	0	0	1	0	0	1	1	1	0	0	1	1
M-B21-540	GPS158	2	2021	79	USA	KY	32	180	Bronchopneumonia	Lung	7	6	0	1	1	1	1	1	0	0	0	0	0	0	0	0	0	0	0	0	0	1	0	0	0	1	0	1	0	1	0	0	1	1	1	0	0	1	1
M-B27-638	GPS169	2	2021	118	USA	IA	46	49	No heart histopath	Heart	7	8	0	1	1	1	1	1	0	0	0	0	0	0	0	0	0	0	0	0	0	1	0	0	0	1	0	1	0	1	1	0	1	1	1	0	1	1	1
M-B27-639	GPS170	2	2021	119	USA	IL	22	63	Polyserositis	Fibrin	7	9	0	1	1	1	1	1	0	0	0	0	0	0	0	0	0	0	0	0	0	1	0	0	0	1	0	1	0	1	1	1	1	1	1	1	1	1	1
M-B46-1131	GPS207	2	2022	124	USA	Unknown	Unknown	Unknown	No histopath	Unknown	7	7	0	1	1	1	1	1	0	0	0	0	0	0	0	0	0	0	0	0	0	1	0	0	0	1	0	1	0	1	0	0	1	1	1	1	1	1	1
M-B46-1133	GPS209	2	2022	124	USA	Unknown	Unknown	Unknown	No histopath	Unknown	4	5	0	1	1	1	1	1	0	0	0	0	0	0	0	0	0	0	0	0	0	1	0	0	0	1	0	0	0	1	0	1	1	1	0	0	1	1	1
M-B5-196	GPS140	1	2020	47	USA	Unknown	41	42	No histopath	Unknown	14	8	0	1	1	1	1	1	0	0	0	0	0	0	0	0	0	0	0	1	1	1	1	0	1	1	1	1	1	1	0	1	1	1	1	0	1	1	1
M-B6-225_S20	GPS90	2	2019	82	USA	IA	47	63	Fibrinous polyserositis	Lung	7	8	0	1	1	1	1	1	0	0	0	0	0	0	0	0	0	0	0	0	1	1	1	0	1	1	1	1	1	1	1	1	1	1	1	0	0	1	1
M-B6-254_S49	GPS79	2	2019	13	USA	IL	45	105	Fibrinous polyserositis	Lung	7	8	0	1	1	1	1	1	0	0	0	0	0	0	0	0	0	0	0	0	1	1	1	0	1	1	1	1	1	1	1	1	1	1	1	0	0	1	1
M-B7-259_S1	GPS139	2	2020	22	Canada	Unknown	6	35	No histopath	Unknown	7	9	0	1	1	1	1	1	0	0	0	0	0	0	0	0	0	0	0	0	1	1	1	0	1	1	1	1	1	1	1	1	1	1	1	1	1	1	1
M-B7-262_S4	GPS143	2	2020	115	Peru	Unknown	37	Unknown	No histopath	Unknown	7	9	0	1	1	1	1	1	0	0	0	0	0	0	0	0	0	0	0	0	1	1	1	0	1	1	1	1	1	0	1	1	1	1	1	1	0	1	1
M-B7-263_S5	GPS144	2	2020	115	Peru	Unknown	37	Unknown	No histopath	Unknown	7	9	0	1	1	1	1	1	0	0	0	0	0	0	0	0	0	0	0	0	1	1	1	0	1	1	1	1	1	0	1	1	1	1	1	1	0	1	1
0435-36	GPS24	1	2018	35	USA	IN	17	35	Fibrinous epicarditits	Fibrin	5/12	4	0	1	1	1	1	1	0	0	0	0	0	0	0	0	0	0	0	1	1	1	1	1	1	1	1	1	1	1	1	0	1	1	1	0	0	0	0
0435-37	GPS36	1	2018	44	USA	IA	26	91	Bronchopneumonia	Lung	5/12	3	0	1	1	1	1	1	0	0	0	0	0	0	0	0	0	0	0	1	1	1	1	0	1	1	1	1	1	1	1	0	1	1	0	0	0	0	0
108-11D_S11	GPS17	2	2017	110	USA	Unknown	50	49	No histopath	Lung	7	4	0	1	1	1	1	1	0	0	0	0	0	0	0	0	0	0	0	0	1	1	1	0	1	1	1	1	1	1	1	1	1	1	1	0	0	0	0
108-12D_S12	GPS15	2	2017	74	USA	Unknown	51	28	No histopath	Lung	7	4	0	1	1	1	1	1	0	0	0	0	0	0	0	0	0	0	0	0	1	1	1	0	1	1	1	1	1	1	1	1	1	1	1	0	0	0	0
M-B6-255_S50	GPS99	2	2020	73	USA	IA	3	154	Epicarditis	Heart	4	8	0	1	1	1	1	1	0	0	0	0	0	0	0	0	0	0	0	0	1	1	1	0	1	1	1	1	1	1	1	0	1	1	1	1	1	1	1
108-1D_S1	GPS40	2	2018	65	USA	IN	7	35	bronchiolitis pneumonia	Lung	7	4	0	1	1	1	1	1	0	0	0	0	0	0	0	0	0	0	0	0	1	1	1	0	1	1	1	1	1	1	1	1	1	1	1	0	0	0	0
1236-86	GPS1	1	2015	17	USA	IA	45	63	Pleuritis	Fibrin	NT	4	0	1	1	1	1	1	0	0	0	0	0	0	0	0	0	0	0	1	1	1	1	0	1	1	1	1	1	1	1	0	1	1	1	0	0	0	0
1236-87	GPS2	1	2016	14	USA	IA	45	63	Fibrinous epicarditits	Heart	NT	4	0	1	1	1	1	1	0	0	0	0	0	1	0	0	0	0	0	1	1	1	1	0	1	1	1	1	1	1	1	0	1	1	1	0	0	0	0
1236-93	GPS72	3	2019	75	USA	IA	30	Unknown	No histopath	Heart	7	4	0	1	1	1	1	1	0	0	0	0	0	1	0	0	0	0	1	0	1	1	0	0	1	1	1	1	1	1	1	0	1	1	1	0	0	0	0
1236-94	GPS73	1	2019	75	USA	IA	30	Unknown	No histopath	Heart	4	2	0	1	1	1	1	1	0	0	0	0	0	1	0	0	1	0	1	0	1	1	1	0	1	1	1	1	1	1	1	0	0	1	0	0	0	0	0
1236-95	GPS74	3	2019	75	USA	IA	30	Unknown	No histopath	Heart	7	2	0	1	1	1	1	1	0	0	0	0	0	1	1	0	1	0	1	0	1	1	1	0	1	1	1	1	1	1	0	1	1	1	0	0	0	0	0
1237-44	GPS85	1	2019	43	USA	IA	26	35	Bronchopneumonia	Lung	5/12	4	0	1	1	1	1	1	0	0	0	0	0	1	0	0	1	0	0	0	1	1	1	0	1	1	1	1	1	1	1	0	1	1	1	0	0	0	0
1237-45	GPS46	1	2018	80	USA	IA	26	Unknown	Bronchointerstitial pneumonia	Lung	5/12	4	0	1	1	1	1	1	0	0	0	0	0	0	1	0	1	0	1	0	1	1	1	1	1	1	1	1	1	1	1	1	1	1	1	0	0	0	0
M-B46-1132	GPS208	1	2022	124	USA	Unknown	Unknown	Unknown	No histopath	Unknown	5/12	9	0	1	1	1	1	1	0	0	0	0	0	0	0	0	0	0	0	0	0	1	0	1	0	1	0	1	0	1	1	1	1	1	1	1	0	1	1
1237-49	GPS45	3	2018	68	USA	OH	23	Unknown	Interstitial pneumonia	Lung	2	2	0	1	1	1	1	1	0	0	0	0	0	1	0	0	1	0	1	0	1	1	1	0	1	1	1	1	1	0	1	0	0	0	1	0	0	0	0
1237-50	GPS82	3	2019	67	USA	OH	23	28	Suppurative bronchopneumonia	Lung	2	2	0	1	1	1	1	1	0	0	0	0	0	1	0	0	1	0	1	0	1	1	1	0	1	1	1	1	1	0	1	0	0	0	1	0	0	0	0
M-B12-372	GPS122	3	2020	23	USA	KY	2	49	Interstitial pneumonia	Lung	NT	6	0	1	1	1	1	1	0	0	0	0	0	0	0	0	0	0	0	0	1	1	1	0	1	1	1	0	1	0	1	0	1	0	1	0	1	1	1
2020Jan-HPS-39	GPS69	2	2019	11	USA	SD	53	28	Fibrinous epicarditits	Heart	7	4	0	1	1	1	1	1	0	0	0	0	0	0	0	0	0	0	0	0	1	1	1	0	1	1	1	1	1	1	1	0	1	1	1	0	0	0	0
2957-44_S44	GPS22	2	2018	19	USA	MN	38	77	Polyserositis	Fibrin	2	4	0	1	1	1	1	1	0	0	0	0	0	0	0	0	0	0	0	1	1	1	1	0	1	1	1	1	1	0	1	0	1	1	1	0	0	0	0
2957-45_S45	GPS23	2	2018	19	USA	MN	38	77	Polyserositis	Fibrin	2	4	0	1	1	1	1	1	0	0	0	0	0	0	0	0	0	0	0	1	1	1	1	0	1	1	1	1	1	0	1	1	1	1	1	0	0	0	0
M-B13-390	GPS32	2	2018	19	USA	MN	38	77	No histopath	Lung	2	9	0	1	1	1	1	1	0	0	0	0	0	0	0	0	0	0	0	0	0	0	0	0	0	1	0	0	0	1	1	0	1	1	1	1	1	1	1
M-B13-391	GPS21	2	2018	19	USA	MN	38	84	No brain histopath	Brain	2	8	0	1	1	1	1	1	0	0	0	0	0	0	0	0	0	0	0	0	0	0	0	0	0	1	0	0	0	1	0	0	1	1	1	1	1	1	1
M-B13-392	GPS53	2	2018	19	USA	MN	38	91	No histopath	Unknown	2	8	0	1	1	1	1	1	0	0	0	0	0	0	0	0	0	0	0	0	0	0	0	0	0	1	0	0	0	1	1	0	1	1	1	1	1	1	1
M-B13-393	GPS55	2	2018	19	USA	MN	38	98	No histopath	Unknown	2	5	0	1	1	1	1	1	0	0	0	0	0	0	0	0	0	0	0	0	0	0	0	0	0	1	0	0	0	1	0	0	1	1	1	0	1	1	1
M-B13-400	GPS83	2	2019	106	USA	Unknown	Unknown	28	No histopath	Lung	7	6	0	1	1	1	1	1	0	0	0	0	0	0	0	0	0	0	0	0	0	0	0	0	0	1	0	0	0	1	0	1	1	1	1	0	1	1	1
M-B14-418	GPS151	2	2020	113	USA	Unknown	38	Unknown	No histopath	Unknown	2	6	0	1	1	1	1	1	0	0	0	0	0	0	0	0	0	0	0	0	0	0	0	0	0	1	0	0	0	0	0	0	1	1	1	1	1	1	1
M-B15-446	GPS142	2	2020	30	USA	IA	Unknown	86	No histopath	Unknown	7	7	0	1	1	1	1	1	0	0	0	0	0	0	0	0	0	0	0	0	0	0	0	0	1	1	0	0	0	1	0	0	1	1	1	0	1	1	1
M-B23-554	GPS162	2	2021	86	USA	OH	34	Unknown	Polyserositis	Abdominal	7	4	0	1	1	0	1	1	0	0	0	0	0	0	0	0	0	0	0	0	0	1	0	0	0	1	0	0	0	1	1	0	1	1	0	0	1	1	0
M-B29-678	GPS174	2	2021	130	USA	TX	60	63	No histopath	Pleura	7	4	0	1	1	1	1	1	0	0	0	0	0	0	0	0	0	0	0	0	0	1	0	0	0	1	0	1	0	1	1	0	0	1	0	0	1	1	0
M-B7-270_S12	GPS145	3	2020	115	Peru	Unknown	37	Unknown	No histopath	Unknown	1	7	0	1	1	1	1	1	0	0	0	0	0	0	0	0	0	0	0	0	1	1	1	0	1	1	1	1	1	0	1	1	1	1	1	0	1	0	1
M-B34-779	GPS178	2	2021	139	USA	IN	61	63	Polyserositis	Liver	7	4	0	1	1	1	1	1	0	0	0	0	0	0	0	0	0	0	0	0	0	1	0	0	0	1	0	1	0	1	0	0	1	1	0	0	1	0	1
M-B36-792	GPS182	3	2021	126	USA	IA	56	14	No histopath	Lung	2	9	0	1	1	1	1	1	0	0	0	0	0	0	0	0	0	0	0	0	0	1	0	0	0	1	0	1	0	0	1	0	1	1	1	1	1	1	1
M-B41-957	GPS194	3	2021	133	USA	MN	38	21	Fibrinosuppurative polyserositis	Lung	2	6	0	1	1	1	1	1	0	0	0	0	0	0	0	1	0	0	0	0	0	1	0	0	0	1	0	1	0	0	0	0	1	1	1	0	1	1	1
M-B36-808	GPS183	3	2021	140	USA	IL	40	Unknown	No histopath	Heart	4	9	0	1	1	1	1	1	0	0	0	0	0	0	0	0	0	0	0	0	0	1	0	0	0	1	0	1	0	1	1	0	1	1	1	0	1	1	1
M-B37-821	GPS184	3	2021	121	Mexico	Unknown	Unknown	Unknown	Synovitis	Joint	13	5	0	1	1	1	1	1	0	0	0	0	0	0	0	0	0	0	0	0	0	1	0	0	0	1	0	1	0	1	1	0	0	0	1	0	1	1	1
M-B38-818	GPS185	1	2021	120	Mexico	Unknown	Unknown	Unknown	No brain histo	Brain	NT	8	0	1	1	1	1	1	0	0	0	0	0	0	0	0	0	0	0	1	0	1	0	1	0	1	0	1	0	1	1	0	1	1	1	1	0	1	1
M-B39-904	GPS189	3	2021	144	USA	IA	Unknown	56	Bronchopneumonia	Lung	15	0	0	1	1	1	1	1	0	0	0	0	0	0	0	0	0	1	0	1	0	0	0	0	0	1	0	1	0	1	0	0	0	0	0	0	0	0	0
M-B40-965	GPS192	3	2022	142	Mexico	Unknown	62	Unknown	No histopath	Brain	13	8	0	1	1	1	1	1	0	0	0	0	0	0	0	0	0	0	0	0	0	1	0	0	0	1	0	0	0	1	1	1	1	1	0	0	1	1	1
M-B40-966	GPS193	3	2022	142	Mexico	Unknown	62	Unknown	No histopath	Brain	13	6	0	1	1	1	1	1	0	0	0	0	0	0	0	0	0	0	0	0	0	1	0	0	0	1	0	0	0	1	0	1	1	0	0	0	1	1	1
M-B41-973	GPS198	3	2022	143	Mexico	Unknown	64	Unknown	No histopath	Unknown	7	6	0	1	1	1	1	1	0	0	0	0	0	0	0	0	0	0	0	0	0	1	0	0	0	1	0	1	0	1	1	0	1	1	0	0	1	0	1
M-B41-979	GPS199	3	2022	132	USA	Unknown	Unknown	Unknown	No histopath	Lung	4	6	0	1	1	1	1	1	0	0	0	0	0	0	0	0	0	0	0	0	0	1	0	0	0	1	0	1	0	1	1	0	1	1	0	1	0	1	1
M-B41-980	GPS200	3	2022	132	USA	Unknown	Unknown	Unknown	No histopath	Lung	4	6	0	1	1	1	1	1	0	0	0	0	0	0	0	0	0	0	0	0	0	1	0	0	0	1	0	0	0	1	1	0	1	1	0	1	0	1	1
M-B44-1107	GPS202	2	2022	128	Mexico	Unknown	Unknown	Unknown	No histopath	Unknown	7	9	0	1	1	1	1	1	0	0	0	0	0	0	0	0	0	0	0	0	0	1	0	0	0	1	0	1	0	1	1	1	1	1	1	1	1	1	1
M-B44-1108	GPS203	2	2022	128	Mexico	Unknown	Unknown	Unknown	No histopath	Unknown	7	9	0	1	1	1	1	1	0	0	0	0	0	0	0	0	0	0	0	0	0	1	0	0	0	1	0	1	0	1	1	1	1	1	1	1	1	1	1
M-B44-1109	GPS204	2	2022	128	Mexico	Unknown	Unknown	Unknown	No histopath	Unknown	7	9	0	1	1	1	1	1	0	0	0	0	0	0	0	0	0	0	0	0	0	1	0	0	0	1	0	1	0	1	1	0	1	1	1	1	1	1	1
M-B44-1110	GPS205	2	2022	128	Mexico	Unknown	Unknown	Unknown	No histopath	Unknown	7	9	0	1	1	1	1	1	0	0	0	0	0	0	0	0	0	0	0	0	0	1	0	0	0	1	0	1	0	1	1	1	1	1	1	1	1	1	1
M-B48-1154	GPS210	1	2022	125	USA	IA	29	Unknown	Fibrinous polyserositis	Heart	4	9	0	1	1	1	1	1	0	0	0	0	0	0	0	0	0	0	0	0	0	1	0	0	0	1	0	1	0	1	1	0	1	1	1	1	1	1	1
M-B51-1168	GPS214	3	2022	137	Mexico	Unknown	Unknown	Unknown	No histopath	Oral	7	9	0	1	1	1	1	1	0	0	0	0	0	0	0	0	0	0	0	0	0	1	0	0	0	1	1	0	0	1	1	0	1	1	1	1	1	1	1
M-B51-1169	GPS215	3	2022	137	Mexico	Unknown	Unknown	Unknown	No histopath	Oral	7	9	0	1	1	1	1	1	0	0	0	0	0	0	0	0	0	0	0	0	0	1	0	0	0	1	1	0	0	1	1	0	1	1	1	1	1	1	1
M-B52-1180	GPS219	3	2022	137	Mexico	Unknown	Unknown	Unknown	No histopath	Unknown	7	8	0	1	1	1	1	1	0	0	0	0	0	0	0	0	0	0	0	0	0	1	0	0	0	1	0	1	0	1	1	0	1	1	1	1	1	1	1
		Color code (Headers)
		Gray= Isolate metadata
		Orange= AMR gene presence (1) or absence (0)
		Blue = Putative virulence gene presence (1) or absence (0)
		Green= ST and corresponding allelic profile
[truncated: 14 more columns]
